# Supplementary material for: EPB41L4A-AS1 long noncoding RNA acts in both cis- and trans-acting transcriptional regulation and controls nucleolar biology
Source: eLife. 2026 Mar 10;14:RP106846. doi: 10.7554/eLife.106846 (PMC12975130; doi:10.7554/eLife.106846)
Supplement: Figure 2—figure supplement 2—source data 2. [file elife-106846-fig2-figsupp2-data2.zip]

Archive with 3 entries (3 files):
- 2023-0704-130340 (GAPDH).tif
- 2024-0318-120214 (CDKN1A).tif
- 2024-0318-122545 (ACTB).tif
