# Supplementary material for: EPB41L4A-AS1 long noncoding RNA acts in both cis- and trans-acting transcriptional regulation and controls nucleolar biology
Source: eLife. 2026 Mar 10;14:RP106846. doi: 10.7554/eLife.106846 (PMC12975130; doi:10.7554/eLife.106846)
Supplement: Figure 3—source data 2. [file elife-106846-fig3-data2.zip]

Archive with 2 entries (2 files):
- 2022-0706-102018 (TUBULIN).tif
- 2022-0713-103038 (SUB1).tif
