# Supplementary material for: EPB41L4A-AS1 long noncoding RNA acts in both cis- and trans-acting transcriptional regulation and controls nucleolar biology
Source: eLife. 2026 Mar 10;14:RP106846. doi: 10.7554/eLife.106846 (PMC12975130; doi:10.7554/eLife.106846)
Supplement: Figure 6—source data 2. [file elife-106846-fig6-data2.zip]

Archive with 5 entries (5 files):
- 18S MACP digestion.tif
- 18S MACP no enzyme.tif
- 2024-0821-091801 (EtBr staining).tif
- 2024-0821-091801 (SNORA13).tif
- 2024-0821-091802 (U6).tif
