# Supplementary material for: EPB41L4A-AS1 long noncoding RNA acts in both cis- and trans-acting transcriptional regulation and controls nucleolar biology
Source: eLife. 2026 Mar 10;14:RP106846. doi: 10.7554/eLife.106846 (PMC12975130; doi:10.7554/eLife.106846)
Supplement: Figure 9—figure supplement 1—source data 1. [file elife-106846-fig9-figsupp1-data1.zip]

Archive with 1 entries (1 files):
- Figure 9-figure supplement 1-source data 1.pdf
